# Supplementary material for: Dynamic Microbiome Responses to Structurally Diverse Anthocyanin-Rich Foods in a Western Diet Context
Source: Nutrients. 2025 Jul 1;17(13):2201. doi: 10.3390/nu17132201 (PMC12252082; doi:10.3390/nu17132201)
Supplement: Supplementary file 1 [file nutrients-17-02201-s001.zip]

Archive with 1 entries (1 files):
- nutrients-3701180-supplementary.pdf
